# Supplementary material for: Growth and Cell Size of Microalga Auxenochlorella protothecoides AS-1 under Different Trophic Modes
Source: Microorganisms. 2024 Apr 20;12(4):835. doi: 10.3390/microorganisms12040835 (PMC11052296; doi:10.3390/microorganisms12040835)
Supplement: Supplementary file 1 [file microorganisms-12-00835-s001.zip]

Archive with 1 entries (1 files):
- microorganisms-2938989-supplementary.pdf
